# Supplementary material for: Antioxidant and Cytotoxic Activity of New Polyphenolic Derivatives of Quinazolin-4(3H)-one: Synthesis and In Vitro Activities Evaluation
Source: Pharmaceutics. 2022 Dec 30;15(1):136. doi: 10.3390/pharmaceutics15010136 (PMC9867241; doi:10.3390/pharmaceutics15010136)
Supplement: Supplementary file 1 [file pharmaceutics-15-00136-s001.zip]

Archive with 1 entries (1 files):
- pharmaceutics-2116218-supplementary.pdf
